# Supplementary material for: Evaluating the Inclusion of Cold-Pressed Rapeseed Cake in the Concentrate for Dairy Cows upon Ruminal Biohydrogenation Process, Ruminal Microbial Community and Milk Production and Acceptability
Source: Animals (Basel). 2021 Aug 30;11(9):2553. doi: 10.3390/ani11092553 (PMC8471125; doi:10.3390/ani11092553)
Supplement: Supplementary file 1 [file animals-11-02553-s001.zip]

Archive with 4 entries (4 files):
- Supplementary Table S1.pdf
- Supplementary Table S2.pdf
- Supplementary Table S3.pdf
- Supplementary Table S4.pdf
